# Supplementary material for: Supercritical Fluid Extract of Angelica sinensis and Zingiber officinale Roscoe Ameliorates TNBS-Induced Colitis in Rats
Source: Int J Mol Sci. 2019 Aug 5;20(15):3816. doi: 10.3390/ijms20153816 (PMC6696010; doi:10.3390/ijms20153816)
Supplement: Supplementary file 1 [file ijms-20-03816-s001.zip]

Archive with 1 entries (1 files):
- ijms-545462-supplementary.docx
